# Supplementary material for: The Effects of Complementary Therapies on Patient-Reported Outcomes: An Overview of Recent Systematic Reviews in Oncology
Source: Cancers (Basel). 2023 Sep 11;15(18):4513. doi: 10.3390/cancers15184513 (PMC10526744; doi:10.3390/cancers15184513)
Supplement: Supplementary file 1 [file cancers-15-04513-s001.zip]

Archive with 3 entries (3 files):
- Material S1 - Search terms final version.pdf
- Table S1 - Data extraction table.pdf
- Table S2 - AMSTAR table.pdf
